# Supplementary material for: Robust Mutation Profiling of SARS-CoV-2 Variants from Multiple Raw Illumina Sequencing Data with Cloud Workflow
Source: Genes (Basel). 2022 Apr 13;13(4):686. doi: 10.3390/genes13040686 (PMC9028989; doi:10.3390/genes13040686)
Supplement: Supplementary file 1 [file genes-13-00686-s001.zip]

Archive with 56 entries (56 files):
- MutProfil.xlsx
- MutProfil/SRR13767693.vep.fa
- MutProfil/SRR13767694.vep.fa
- MutProfil/SRR13767695.vep.fa
- MutProfil/SRR13907325.vep.fa
- MutProfil/SRR13907326.vep.fa
- MutProfil/SRR13907327.vep.fa
- MutProfil/SRR13907328.vep.fa
- MutProfil/SRR13907329.vep.fa
- MutProfil/SRR13907330.vep.fa
- MutProfil/SRR13907331.vep.fa
- MutProfil/SRR13907332.vep.fa
- MutProfil/SRR13907333.vep.fa
- MutProfil/SRR13907334.vep.fa
- MutProfil/SRR13907335.vep.fa
- MutProfil/SRR13907336.vep.fa
- MutProfil/SRR13907337.vep.fa
- MutProfil/SRR13907338.vep.fa
- MutProfil/SRR13907339.vep.fa
- MutProfil/SRR13907340.vep.fa
- MutProfil/SRR13907341.vep.fa
- MutProfil/SRR13907342.vep.fa
- MutProfil/SRR13907343.vep.fa
- MutProfil/SRR13907344.vep.fa
- MutProfil/SRR13907345.vep.fa
- MutProfil/SRR13907346.vep.fa
- MutProfil/SRR13907347.vep.fa
- MutProfil/SRR13907348.vep.fa
- MutProfil/SRR13907349.vep.fa
- MutProfil/SRR13907350.vep.fa
- MutProfil/SRR13907351.vep.fa
- MutProfil/SRR13907352.vep.fa
- MutProfil/SRR13907353.vep.fa
- MutProfil/SRR13907354.vep.fa
- MutProfil/SRR13907355.vep.fa
- MutProfil/SRR13907356.vep.fa
- MutProfil/SRR13907357.vep.fa
- MutProfil/SRR13907358.vep.fa
- MutProfil/SRR13907359.vep.fa
- MutProfil/SRR13907360.vep.fa
- MutProfil/SRR13907361.vep.fa
- MutProfil/SRR13907362.vep.fa
- MutProfil/SRR13907363.vep.fa
- MutProfil/SRR14401829.vep.fa
- MutProfil/SRR14460618.vep.fa
- MutProfil/SRR14460619.vep.fa
- MutProfil/SRR14460620.vep.fa
- MutProfil/SRR14460621.vep.fa
- MutProfil/SRR14460622.vep.fa
- MutProfil/SRR14460623.vep.fa
- MutProfil/SRR14460624.vep.fa
- MutProfil/SRR14460625.vep.fa
- MutProfil/SRR14460626.vep.fa
- MutProfil/SRR14460627.vep.fa
- MutProfil/SRR14460628.vep.fa
- MutProfil/SRR14736561.vep.fa
