# Supplementary material for: Robust Mutation Profiling of SARS-CoV-2 Variants from Multiple Raw Illumina Sequencing Data with Cloud Workflow
Source: Genes (Basel). 2022 Apr 13;13(4):686. doi: 10.3390/genes13040686 (PMC9028989; doi:10.3390/genes13040686)
Supplement: Supplementary file 1 [file genes-13-00686-s001.zip › MutProfil.xlsx]

## Sheet: Datasets
No	BioProject accession	SRA accession	Number of reads
1	PRJNA704235	SRR13767693	534628
2	PRJNA704235	SRR13767694	450391
3	PRJNA704235	SRR13767695	498035
4	PRJNA708134	SRR13907325	469807
5	PRJNA708134	SRR13907326	418013
6	PRJNA708134	SRR13907327	444735
7	PRJNA708134	SRR13907328	568604
8	PRJNA708134	SRR13907329	421966
9	PRJNA708134	SRR13907330	450396
10	PRJNA708134	SRR13907331	73374
11	PRJNA708134	SRR13907332	600552
12	PRJNA708134	SRR13907333	645256
13	PRJNA708134	SRR13907334	453784
14	PRJNA708134	SRR13907335	427517
15	PRJNA708134	SRR13907336	338647
16	PRJNA708134	SRR13907337	353453
17	PRJNA708134	SRR13907338	420911
18	PRJNA708134	SRR13907339	396279
19	PRJNA708134	SRR13907340	422801
20	PRJNA708134	SRR13907341	362159
21	PRJNA708134	SRR13907342	335902
22	PRJNA708134	SRR13907343	316959
23	PRJNA708134	SRR13907344	338879
24	PRJNA708134	SRR13907345	278407
25	PRJNA708134	SRR13907346	299487
26	PRJNA708134	SRR13907347	612657
27	PRJNA708134	SRR13907348	238035
28	PRJNA708134	SRR13907349	511004
29	PRJNA708134	SRR13907350	544560
30	PRJNA708134	SRR13907351	342563
31	PRJNA708134	SRR13907352	411515
32	PRJNA708134	SRR13907353	432359
33	PRJNA708134	SRR13907354	435015
34	PRJNA708134	SRR13907355	439003
35	PRJNA708134	SRR13907356	348461
36	PRJNA708134	SRR13907357	393271
37	PRJNA708134	SRR13907358	377154
38	PRJNA708134	SRR13907359	564003
39	PRJNA708134	SRR13907360	336254
40	PRJNA708134	SRR13907361	350388
41	PRJNA708134	SRR13907362	477404
42	PRJNA708134	SRR13907363	408877
43	PRJNA726840	SRR14460618	276351
44	PRJNA726840	SRR14460619	248194
45	PRJNA726840	SRR14460620	311424
46	PRJNA726840	SRR14460621	333554
47	PRJNA726840	SRR14460622	191496
48	PRJNA726840	SRR14460623	259021
49	PRJNA726840	SRR14460624	362165
50	PRJNA726840	SRR14460625	78308
51	PRJNA726840	SRR14460626	283046
52	PRJNA726840	SRR14460627	227634
53	PRJNA726840	SRR14460628	229896
54	PRJNA726871	SRR14401829	128048
55	PRJNA733209	SRR14736561	2415993
Total			22888595

## Sheet: SRA Metadata
Run
SRR14460618
SRR14460619
SRR14460620
SRR14460621
SRR14460622
SRR14460623
SRR14460624
SRR14460625
SRR14460626
SRR14460627
SRR14460628
SRR13907325
SRR13907326
SRR13907327
SRR13907328
SRR13907329
SRR13907330
SRR13907331
SRR13907332
SRR13907333
SRR13907334
SRR13907335
SRR13907336
SRR13907337
SRR13907338
SRR13907339
SRR13907340
SRR13907341
SRR13907342
SRR13907343
SRR13907344
SRR13907345
SRR13907346
SRR13907347
SRR13907348
SRR13907349
SRR13907350
SRR13907351
SRR13907352
SRR13907353
SRR13907354
SRR13907355
SRR13907356
SRR13907357
SRR13907358
SRR13907359
SRR13907360
SRR13907361
SRR13907362
SRR13907363
SRR14736561
SRR13767693
SRR13767694
SRR13767695
SRR14401829

## Sheet: Mutation
No	SRA Accession	VoC	Lineage assign	Mutation class			Total
				SNV	Insertion	Deletion
1	SRR13907325	Alpha	B.1.1.7	31	1	4	36
2	SRR13907326	Alpha	B.1.1.7	29	1	4	34
3	SRR13907327	Alpha	B.1.1.7	30	-	4	34
4	SRR13907328	Alpha	B.1.1.7	32	-	4	36
5	SRR13907329	Alpha	B.1.1.7	30	2	4	36
6	SRR13907330	Alpha	B.1.1.7	31	-	4	35
7	SRR13907332	Alpha	Q.4	36	-	4	40
8	SRR13907333	Alpha	Q.4	37	-	4	41
9	SRR13907334	Alpha	B.1.1.7	30	-	4	34
10	SRR13907336	Alpha	B.1.1.7	34	3	4	41
11	SRR13907337	Alpha	B.1.1.7	31	-	4	35
12	SRR13907338	Alpha	B.1.1.7	33	-	4	37
13	SRR13907339	Alpha	B.1.1.7	34	-	4	38
14	SRR13907340	Alpha	B.1.1.7	34	1	4	39
15	SRR13907341	Alpha	B.1.1.7	32	-	4	36
16	SRR13907342	Alpha	B.1.1.7	32	1	4	37
17	SRR13907343	Alpha	B.1.1.7	41	8	3	52
18	SRR13907344	Alpha	B.1.1.7	36	1	6	43
19	SRR13907345	Alpha	B.1.1.7	41	9	3	53
20	SRR13907346	Alpha	B.1.1.7	35	8	6	49
21	SRR13907347	Alpha	B.1.1.7	32	-	4	36
22	SRR13907348	Alpha	B.1.1.7	37	-	4	41
23	SRR13907349	Alpha	B.1.1.7	33	-	4	37
24	SRR13907350	Alpha	B.1.1.7	37	4	4	45
25	SRR13907351	Alpha	B.1.1.7	32	-	4	36
26	SRR13907352	Alpha	B.1.1.7	31	2	4	37
27	SRR13907353	Alpha	B.1.1.7	35	-	4	39
28	SRR13907354	Alpha	B.1.1.7	32	-	4	36
29	SRR13907355	Alpha	B.1.1.7	32	-	4	36
30	SRR13907356	Alpha	B.1.1.7	33	1	4	38
31	SRR13907357	Alpha	B.1.1.7	33	-	4	37
32	SRR13907358	Alpha	B.1.1.7	34	-	4	38
33	SRR13907359	Alpha	B.1.1.7	33	-	4	37
34	SRR13907360	Alpha	B.1.1.7	32	-	4	36
35	SRR13907361	Alpha	B.1.1.7	36	2	6	44
36	SRR13907362	Alpha	B.1.1.7	32	-	4	36
37	SRR13907363	Alpha	B.1.1.7	34	-	4	38
38	SRR14460619	Alpha	B.1.1.7	35	1	4	40
39	SRR14460620	Alpha	B.1.1.7	35	-	4	39
40	SRR14460623	Alpha	B.1.1.7	33	1	5	39
41	SRR14460618	Beta	B.1.351	28	1	2	31
42	SRR14460621	Beta	B.1.351	33	1	2	36
43	SRR14460622	Beta	B.1.351	27	-	2	29
44	SRR14460624	Beta	B.1.351	30	-	2	32
45	SRR14460625	Beta	B.1.351	27	-	3	30
46	SRR14460626	Beta	B.1.351	28	1	2	31
47	SRR14460627	Beta	B.1.351	27	-	2	29
48	SRR14460628	Beta	B.1.351	27	-	2	29
49	SRR13767693	Gamma	P.1	38	3	1	42
50	SRR13767694	Gamma	P.1	41	3	1	45
51	SRR13767695	Gamma	P.1	39	2	1	42
52	SRR14736561	Gamma	P.1.14	36	1	1	38
53	SRR14401829	Delta	B.1.617.2	39	-	3	42
Total				1760	58	189	2007

## Sheet: SNVs
nucleic acid change	SRR14460619	SRR14460620	SRR14460623	SRR13907325	SRR13907326	SRR13907327	SRR13907328	SRR13907329	SRR13907330	SRR13907332	SRR13907333	SRR13907334	SRR13907336	SRR13907337	SRR13907338	SRR13907339	SRR13907340	SRR13907341	SRR13907342	SRR13907343	SRR13907344	SRR13907345	SRR13907346	SRR13907347	SRR13907348	SRR13907349	SRR13907350	SRR13907351	SRR13907352	SRR13907353	SRR13907354	SRR13907355	SRR13907356	SRR13907357	SRR13907358	SRR13907359	SRR13907360	SRR13907361	SRR13907362	SRR13907363	SRR14460618	SRR14460621	SRR14460622	SRR14460624	SRR14460625	SRR14460626	SRR14460627	SRR14460628	SRR14736561
A38																																												G
A80																				C	G	C	G
C92																																												T
G174																																									T	T	T	T	T	T	T	T
G189																										A
C203																																									T
G210
C241	T	T	T	T	T	T	T	T	T	T	T	T	T	T	T	T	T	T	T					T	T	T	T	T	T	T	T	T	T	T	T	T	T	T	T	T	T	T	T	T	T	T	T	T	T
C335										T	T
C337																																									G
C583																			T
T733																																																	C
G816	A	A
C913	T	T	T	T	T	T	T	T	T	T	T	T	T	T	T	T	T	T	T	T	T	T	T	T	T	T	T	T	T	T	T	T	T	T	T	T	T	T	T	T
A951																				G	G
C1059																																									T	T	T	T	T	T	T	T
C1191
G1264
C1267
C1347				A
C1441																																											T
C1684
C1875
A1992									G
G2195																																										A
C2334																														T
C2453				T	T	T	T	T	T			T	T	T	T	T		T			T					T						T	T	T	T	T	T	T
C2536																																				T
C2749																																																	T
A2784																				G		G
T2843																						A	A
T2845																						C	C
C3037	T	T	T	T	T	T	T	T	T	T	T	T	T	T	T	T	T	T	T	T	T	T	T	T	T	T	T	T	T	T	T	T	T	T	T	T	T	T	T	T	T	T	T	T	T	T	T	T	T
C3045																											T
C3117
C3267	T	T	T	T	T	T	T	T	T	T	T	T	T	T	T	T	T	T	T	T	T	T	T	T	T	T	T	T	T	T	T	T	T	T	T	T	T	T	T	T
C3393																				T
G3395																				T
G3530
A3534
C3828																																																	T
T4213																																									C	C	C	C	C	C	C	C
A4964										G	G
T5118																				A			A
T5119																				A			A
T5120																				A			A
C5144																																													T
C5184
G5230																																									T	T	T	T	T	T	T	T
T5260																																						C
C5284																											T
C5388	A	A	A	A	A	A	A	A	A	A	A	A	A	A	A	A	A	A	A	A	A	A	A	A	A	A	A	A	A	A	A	A	A	A	A	A	A	A	A	A
A5648																																																	C
G5743																				C
T5744																				C
G5765																				A					A
G5766																				C					C
C5986	T	T	T	T	T	T	T	T	T	T	T	T	T	T	T	T	T	T	T	T	T	T	T	T	T	T	T	T	T	T	T	T	T	T	T	T	T	T	T	T
C6027																																																	T
G6167
A6319																																																	G
A6613																																																	G
C6701																																								T
G6744																																				A
A6863																							C
A6866																						T	T
A6869																				T		T	T
T6954	C	C	C	C	C	C	C	C	C	C	C	C	C	C	C	C	C	C	C	C	C			C	C	C	C	C	C	C	C	C	C	C	C	C	C		C	C
C6968																								T
A7097			G
C7119																										T
C7224										T	T
C7420							T
A7507																						C
G7936																										T
A8143													G		G																	G
T8603																												C		C
C8626
G9105																																																	A
T9115
C9559																																										T
A9859																						C
T9861																						A
C9863																						A
C9864																						G
C9891
G10046																					A	A
A10323																																									G	G	G	G	G	G	G	G
G11114			A
A11305													G
G11372
T11418
T11543																																						C
C11812																																									A	A	A	A	A	A	A	A
C12008																																										T
A12159																																														G
A12162										G	G
C12641																																										A
T12757																									A
C12778																																																	T
T12946
A13219																															G
C13378																						A
C13860																																																	T
A13868																																		G
A14010							G
G14290																T
C14408	T	T	T	T	T	T	T	T	T	T	T	T	T	T	T	T	T	T	T	T	T	T	T	T	T	T	T	T	T	T	T	T	T	T	T	T	T	T	T	T	T	T	T	T	T	T	T	T	T
C14676	T	T	T	T	T	T	T	T	T	T	T	T	T	T	T	T	T	T	T	T	T	T	T	T	T	T	T	T	T	T	T	T	T	T	T	T	T	T	T	T
C14708
C14925				T	T	T	T	T	T				T	T	T	T		T			T											T	T	T	T	T	T	T
T15096	C	C															C		C	C		C	C		C		C		C		C								C	C
C15279	T	T	T	T	T	T	T	T	T	T	T	T	T	T	T	T	T	T	T	T	T	T	T	T	T	T	T	T	T	T	T	T	T	T	T	T	T	T	T	T
G15451
C15720																					T
C15925																																									T	T	T	T	T	T	T	T
T16176	C	C	C	C	C	C	C	C	C	C	C	C	C	C	C	C	C	C	C	C	C	C	C	C	C	C	C	C	C	C	C	C	C	C	C	C	C	C	C	C
C16323	T	T
C16466
C16877																		T
C16887															T									T
C17002																								T
G17259																																																	T
T17574																																								C
A17577																																												G
A17615			G							G	G																	G		G
G17761																				T
C17762												T
T17970																																									C	C	C	C	C	C	C	C
C18176
C18555																														T
G18782																				T
A18945
C18962										T	T
A19079			G
C19164																	T
C19269																																					T
A19298																													G				G		G
T19301																																	C		C
A19302																																	T		T
G19620																							A
A19818
C19854			T
A20108										G	G
A20262
A20458
C20483																		T
A20465																				G	G	G
C20930																																					T
C21230																																										T
C21614																																																	T
C21618
C21621																																																	A
C21638																																																	T
G21641																																									T	T	T	T	T	T	T	T
A21801																																									C	C	C	C	C	C	C	C
G21974																																																	T
G21987
G22132																																																	T
A22206																																									G	G	G	G	G	G	G	G
A22320																																		G
G22344																											A
T22360																											A
G22361																											T
G22487																									A
A22600																				C
C22747																																			T
A22812																																																	C
G22813																																									T	T	T	T	T	T	T	T
A22840													T
T22917
C22995
G23012																																									A	A	A	A	A	A	A	A	A
A23063	T	T	T	T	T	T	T	T	T	T	T	T	T	T	T	T	T	T	T	T	T	T	T	T	T	T	T	T	T	T	T	T	T	T	T	T	T	T	T	T	T	T	T	T	T	T	T	T	T
A23080																														G
T23189
C23271	A	A	A	A	A	A	A	A	A	A	A	A	A	A	A	A	A	A	A	A	A	A	A	A	A	A	A	A	A	A	A	A	A	A	A	A	A	A	A	A
C23277																																												T
C23380																																																	T
A23403	G	G	G	G	G	G	G	G	G	G	G	G	G	G	G	G	G	G	G	G	G	G	G	G	G	G	G	G	G	G	G	G	G	G	G	G	G	G	G	G	G	G	G	G	G	G	G	G	G
C23525																																																	T
C23604	A	A	A	A	A	A	A	A	A	G	G	A	A	A	A	A	A	A	A	A	A	A	A	A	A	A	A	A	A	A	A	A	A	A	A	A	A	A	A	A
C23664																																									T	T	T	T	T	T	T	T
C23709	T	T	T	T	T	T	T	T	T	T	T	T	T	T	T	T	T	T	T	T	T	T	T	T	T	T	T	T	T	T	T	T	T	T	T	T	T	T	T	T
C23758																															T
A23764																																									T	T	T	T	T	T	T	T
C24109	T	T																									T
G24410
T24506	G	G	G	G	G	G	G	G	G	G	G	G	G	G	G	G	G	G	G	G	G	G	G	G	G	G	G	G	G	G	G	G	G	G	G	G	G	G	G	G
C24642																																																	T
G24914	C	C	C	C	C	C	C	C	C	C	C	C	C	C	C	C	C	C	C	C	C	C	C	C	C	C	C	C	C	C	C	C	C	C	C	C	C	C	C	C
C25047																T
G25088																																																	T
C25096																	T
A25336																																																	C
C25427	T	T
G25437																												T		T
C25469
C25546																																														T
A25562
G25563																																									T	T	T	T	T	T	T	T
C25584																											T
C25603																																		G
G25785																									T														T	T
C25904																																									T	T	T	T	T	T	T	T
A25948									T
C26013
T26149																																																	C
C26228										T	T
G26235														C
C26456																																									T	T	T	T	T	T	T	T
T26767
A26927											G
C27213																																										T
C27503	T	T
T27531																	A
T27534																	G
G27541																T
T27638
C27739
C27752
C27972	T	T	T	T		T		T		T	T	T	T	T	T	T	T	T	T	T	T	T	T	T	T	T	T	T	T	T	T	T	T	T	T	T	T	T	T	T
G28048	T	T	T	T	T	T	T	T		T	T	T	T	T	T	T	T	T	T	T	T	T	T	T	T	T	T	T	T	T	T	T	T	T	T	T	T	T	T	T
C28087							G
C28093																																												T
A28095	T	T															T		T	T		T	T	T	T		T		T		T								T	T
A28111	G	G	G	G	G	G	G	G	G	G	G	G	G	G	G	G	G	G	G	G	G	G	G	G	G	G	G	G	G	G	G	G	G	G	G	G	G	G	G	G
G28167																																																	A
A28168																						T
A28169																						T
A28231																				T
C28253																																									T	T	T	T	T	T	T	T
A28254																																										C
G28280	C	C	C	C	C	C	C	C	C	C	C	C	C	C	C	C	C	C	C		C			C	C	C	C	C	C	C	C	C	C	C	C	C	C	C	C	C
A28281	T	T	T	T	T	T	T	T	T	T	T	T	T	T	T	T	T	T	T		T			T	T	T	T	T	T	T	T	T	T	T	T	T	T	T	T	T
T28282	A	A	A	A	A	A	A	A	A	A	A	A	A	A	A	A	A	A	A		A			A	A	A	A	A	A	A	A	A	A	A	A	A	A	A	A	A
G28346																					T
A28461
T28474													C		C																	C
A28505																									G
C28512																																																	G
G28560
T28642																																									C	C	C		C	C	C	C
A28702																														G
C28758																										T
A28792
A28877																																																	T
G28878																																																	C
G28881	A	A	A	A	A	A	A	A	A	A	A	A	A	A	A	A	A	A	A		A	A	A	A	A	A	A	A	A	A	A	A	A	A	A	A	A	A	A	A									A
G28882	A	A	A	A	A	A	A	A	A	A	A	A	A	A	A	A	A	A	A		A	A	A	A	A	A	A	A	A	A	A	A	A	A	A	A	A	A	A	A									A
G28883	C	C	C	C	C	C	C	C	C	C	C	C	C	C	C	C	C	C	C		C	C	C	C	C	C	C	C	C	C	C	C	C	C	C	C	C	C	C	C									C
C28887																																									T	T	T	T	T	T	T	T
G28917																												A
C28928																																															A
C28977	T	T	T	T	T	T	T	T	T	T	T	T	T	T	T	T	T	T	T	T	T	T	T	T	T	T	T	T	T	T	T	T	T	T	T	T	T	T	T	T
A29143																G
C29144									T
G29266																																				T
C29364
A29381																																						C
G29384																																						T
A29388																																						G
A29389																																						T
G29402
T29512																					G
A29700																																																G
C29722																			T
G29734																																						A
G29742
G29751																									A
G29764																																							A	A
T29834
T29858
Total	35	35	33	31	29	30	32	30	31	36	37	30	34	31	33	34	34	32	32	41	36	41	35	32	37	33	37	32	31	35	32	32	33	33	34	33	32	36	32	34	28	33	27	30	27	28	27	27	36
[truncated: 5 more columns]

## Sheet: Indels
nucleic acid change	SRR14460619	SRR14460620	SRR14460623	SRR13907325	SRR13907326	SRR13907327	SRR13907328	SRR13907329	SRR13907330	SRR13907332	SRR13907333	SRR13907334	SRR13907336	SRR13907337	SRR13907338	SRR13907339	SRR13907340	SRR13907341	SRR13907342	SRR13907343	SRR13907344	SRR13907345	SRR13907346	SRR13907347	SRR13907348	SRR13907349	SRR13907350	SRR13907351	SRR13907352	SRR13907353	SRR13907354	SRR13907355	SRR13907356	SRR13907357	SRR13907358	SRR13907359	SRR13907360	SRR13907361	SRR13907362	SRR13907363	SRR14460618	SRR14460621	SRR14460622	SRR14460624	SRR14460625	SRR14460626	SRR14460627	SRR14460628	SRR14736561
A74in																				1		1
T76in																				1		1
T77in																					1		1
T78in																							1
T1877in								1											1
C2841in																						1	1
T2882in								1																			1
A3528in
A3531in
C5259in																																						1
T5263_A5267del																																						1
G5861in			1
C6696in	1																																								1					1
A6862in																				1		1
A6863in																				1		1
T6871in																				1		1	1
T9858in																																						1
T11210_A11211del			1
T11288_T11296del	1	1	1	1	1	1	1	1	1	1	1	1	1	1	1	1	1	1	1	1	1	1	1	1	1	1	1	1	1	1	1	1	1	1	1	1	1	1	1	1	1	1	1	1	1	1	1	1	1
A16512in																											1
G19300in																													1				1
C19637in
G19822in
C19983in				1																									1
A21016in																							1
G21019del																							1
C21216in																																										1
T21765_G21770del	1	1	1	1	1	1	1	1	1	1	1	1	1	1	1	1	1	1	1	1	1	1	1	1	1	1	1	1	1	1	1	1	1	1	1	1	1	1	1	1
T21991_A21993del	1	1	1	1	1	1	1	1	1	1	1	1	1	1	1	1	1	1	1	1	1	1	1	1	1	1	1	1	1	1	1	1	1	1	1	1	1	1	1	1
A22029_A22034del
C22281_G22289del																																									1	1	1	1	1	1	1	1
C22347in																											1
G22364in																											1
G22599in																				1
G23858_G23885del																							1
G25064in																						1	1
C25066in																						1	1
G25855del																							1
C26309in																							1
A26578in													1
T26580in													1
G26582in													1
T27530in																	1
C28171in																						1
C28232in																				1
G28233in																				1
G28248_C28253del
G28262in																																																	1
A28271del	1	1	1	1	1	1	1	1	1	1	1	1	1	1	1	1	1	1	1		1			1	1	1	1	1	1	1	1	1	1	1	1	1	1	1	1	1
A28855del																																													1
T28953in					1
T29377del																																						1
A29504del																					1
C29509del																					1
A29819in
Total	5	4	6	5	5	4	4	6	4	4	4	4	7	4	4	4	5	4	5	11	7	12	14	4	4	4	8	4	6	4	4	4	5	4	4	4	4	8	4	4	3	3	2	2	3	3	2	2	2
[truncated: 5 more columns]
